# Supplementary material for: Evolution and Functional Divergence of SUN Genes in Plants
Source: Front Plant Sci. 2021 Mar 8;12:646622. doi: 10.3389/fpls.2021.646622 (PMC7982736; doi:10.3389/fpls.2021.646622)
Supplement: Supplementary file 4 [file Data_Sheet_1.xlsx]

## Sheet: Table  legends
Table S1	Primers used in this study
Table S2	The number of SUN genes in plants, Protists and fungi
Table S3	Data source and Accession ID of all SUN genes in this study.
Table S4	Numbers of gene duplication and loss event of the SUN genes in representative plant species.
Table S5	SUN Genes Identified in Prokaryotes
Table S6	List of SUN Genes name used in this study

## Sheet: Table S1
Primers used for qRT-PCR and plasmid construction
Primers	Sequences (5’ to 3’)	Purpose
Psv5	catgattacgaattcgagctcCACCATTCTTCGAATTTCAAGGA	VIGS assays
Psv6	aacgctagcgaattcactagtAATCCTTCGTGTGGTAACTGGATT	VIGS assays
Psv7	TACAGAAGGCCCTGTTGAATTAG	qPCR (VIGS assays)
Psv8	CAGAACCAAAATGGTTGAGGTATCTG	qPCR(VIGS assays)
k41_1F	TCTAAGAAATCCTTGTACCGgttttagagctagaaata	CRISPR/Cas9 construction for GhSUN5 targeting
k41_1R	CGGTACAAGGATTTCTTAGAtgcaccagccgggaat	CRISPR/Cas9 construction for GhSUN5 targeting
k41_2F	TGAGTTAGCAGAGGAGACATgttttagagctagaaata	CRISPR/Cas9 construction for GhSUN5 targeting
k41_2R	ATGTCTCCTCTGCTAACTCAtgcaccagccgggaat	CRISPR/Cas9 construction for GhSUN5 targeting
Actin7_F	ATCCTCCGTCTTGACCTTG	internal control in qPCR
Actin7_R	TGTCCGTCAGGCAACTCAT
GbSUN1_At F	CCTTGTGGAAGACAAAGCCGC	qPCR
GbSUN1_At R	GTCCTTTGACGGCTCCGCAG	qPCR
GbSUN1 Dt F	GGTACTTATCGATTTTGTCTCTTC	qPCR
GbSUN1 Dt R	TGCTACACAGACGGAATTCTAC	qPCR
GbSUN2_At F	TTGGCTGGGTTAGTTCAGATGG	qPCR
GbSUN2_At R	CTCTACCTTCAAATTCGGTTAA	qPCR
GbSUN2_Dt F	GACTCACTAGATACAGATTCC	qPCR
GbSUN2_Dt R	CATTGTTCTTAGTTCAAGTAGTG	qPCR
GbSUN3_At F	GGCCAATGTTTGGCGGATGAATCT	qPCR
GbSUN3_At R	GCTCATGAGTAGAGACATCAGTTTTGC	qPCR
GbSUN3_Dt F	TGGTCAATGTTTGGCGGACA	qPCR
GbSUN3_Dt R	ATCAACAACCGAGTTATCAGCATA	qPCR
GbSUN5_At F	GTATGGTAGTTTGAATTATCCAACC	qPCR
GbSUN5_At R	GATTTCGTGACATGTTGTTCGGAG	qPCR
GbSUN5_Dt F	TGCTCGAAGATCTATTTGTTCCATT	qPCR
GbSUN5_Dt R	CATCCTCGGCATTGTCTATCCC	qPCR
Ps1	gaccatgattacgccaagcttTAGAACACTTCCATGTAGACACGTTTT	Promoter activity analysis (GUS)
Ps2	ggactgaccacccggggatccGTCTCATCCGTACAAAGGAAAACTAG	Promoter activity analysis (GUS)
Ps3	cccaacagttgcgcagcctgaatggcTACCAGCTTAGAGAACCCTCCTATG	Promoter activity analysis (GFP)
Ps4	accgagctcgaattcggatccGTCTCATCCGTACAAAGGAAAACTAG	Promoter activity analysis (GFP)

## Sheet: Table S2
Taxonomy	Species name	Abbreviation	Mid-SUN	Cter-SUN	Total	Data source
Chlorophtes	Ostreococcus lucimarinus	Ol	1	1	2	Phytozome
	Chlamydomonas reinhardtii	Chr	1	0	1	Phytozome
	Coccomyxa subellipsoidea C-169	Cos	0	1	1	NCBI
Bryophyta	Physcomitrella patens	Pp	2	2	4	Phytozome
Pteridophyta	Selaginella moellendorffii	Sm	9	4	13	Phytozome
Basal angiosperms	Amborella trichopoda	Am	2	1	3	Phytozome
Angiosperms	Vitis vinifera	Vv	2	1	3	Phytozome
	Gossypium barbadense	Gb	4	4	8	CottonFGD
	Arabidopsis thaliana	At	3	2	5	Phytozome
	Arabidopsis lyrata	Al	3	3	6	Phytozome
	Brassica rapa	Br	4	2	6	Phytozome
	Carica papaya	Cp	3	1	4	Phytozome
	Citrus clementina	Cc	3	1	4	Phytozome
	Glycine max	Gm	6	2	8	Phytozome
	Prunus persica	Prp	2	1	3	Phytozome
	Linum usitatissimum	Lu	4	3	7	Phytozome
	Ricinus communis	Rc	2	1	3	Phytozome
	Populus trichocarpa	Pt	3	2	5	Phytozome
	Solanum tuberosum	St	2	1	3	Phytozome
	Solanum lycopersicum	Sl	1	1	2	Phytozome
	Capsella rubella	Cr	3	2	5	Phytozome
	Eutrema salsugineum	Es	4	2	6	Phytozome
	Theobroma cacao	Tc	2	1	3	Phytozome
	Citrus sinensis	Cis	3	1	4	Phytozome
	Eucalyptus grandis	Eg	3	1	4	Phytozome
	Cucumis sativus	Cus	3	1	4	Phytozome
	Fragaria vesca	Fv	3	1	4	Phytozome
	Malus domestica	Md	5	2	7	Phytozome
	Phaseolus vulgaris	Phv	3	1	4	Phytozome
	Medicago truncatula	Mt	3	1	4	Phytozome
	Manihot esculenta	Me	3	1	4	Phytozome
	Erythranthe guttata	Eg	3	1	4	Phytozome
	Aquilegia coerulea	Ac	1	1	2	Phytozome
	Oryza sativa	Os	2	2	4	Phytozome
	Triticum aestivum	Ta	6	6	12	Phytozome
	Brachypodium distachyon	Bd	2	2	4	Phytozome
	Sorghum bicolor	Sb	2	2	4	Phytozome
	Zea mays	Zm	3	2	5	Phytozome
	Ananas comosus	Ac	1	2	3	Phytozome
	Setaria italica	Si	2	2	4	Phytozome
	Panicum virgatum	Pav	4	4	8	Phytozome
	Panicum hallii	Ph	2	2	4	Phytozome
Fungi	Saccharomyces cerevisiae	Sac	1	1	2	ENSEMBL
	Schizosaccharomyces pombe	Sp	1	1	2	ENSEMBL
	Endocarpon pusillum	Epus	1	1	2	NCBI
	Aspergillus nidulans	An	1	1	2	ENSEMBL
	Zymoseptoria tritici	Zt	1	1	2	ENSEMBL
	Agaricus bisporus	Ab	1	3	4	ENSEMBL
Protists	Plasmodium falciparum	Pf	1	1	2	ENSEMBL
	Plasmodium vivax	Pv	1	1	2	ENSEMBL
	Dictyostelium discoideum	Dd	1	1	2	ENSEMBL
	Plasmodium knowlesi	Pk	1	1	2	ENSEMBL

## Sheet: Table S3
Species name	Data source	Accession ID
Ostreococcus lucimarinus	Phytozome	24577, 32403
Chlamydomonas reinhardtii	Phytozome	Cre12.g517300.t1.1
Coccomyxa subellipsoidea C-169	NCBI	XP_005647060.1
Physcomitrella patens	Phytozome	Pp3c7_4170V3, Pp3c11_22530V3, Pp3c18_19540V3, Pp3c21_2240V3
Selaginella moellendorffii	Phytozome	138182, 64465, 122417, 89851, 409313, 409314, 409316, 409317, 411383, 411384, 440338, 440339, 441228
Amborella trichopoda	Phytozome	evm_27.model.AmTr_v1.0_scaffold00101.65, evm_27.model.AmTr_v1.0_scaffold00099.66,evm_27.model.AmTr_v1.0_scaffold00021.233
Vitis vinifera	Phytozome	GSVIVG01037194001, GSVIVG01019558001, GSVIVG01001935001
Gossypium barbadense	CottonFGD	Gbar_A06G018860, Gbar_A05G040100, Gbar_D04G001880, Gbar_D06G019580, Gbar_A02G010480, Gbar_A08G025080, Gbar_D03G008690, Gbar_D08G025720
Arabidopsis thaliana	Phytozome	AT1G22882, AT3G10730, AT5G04990, AT4G23950, AT1G71360
Arabidopsis lyrata	Phytozome	AL3G22200, AL2G31020, AL532U10020, AL6G14700, AL1G36430, AL7G29360
Brassica rapa	Phytozome	Brara.E02993, Brara.J02691, Brara.A01400, Brara.G02411, Brara.G03043, Brara.I03282
Carica papaya	Phytozome	evm.model.supercontig_79.9, evm.model.supercontig_6.58, evm.model.supercontig_33.135
Citrus clementina	Phytozome	Ciclev10001582m, Ciclev10019431m, Ciclev10024632m, Ciclev10025294m
Glycine max	Phytozome	Glyma.12G242200, Glyma11g01870, Glyma.09G002200, Glyma.06G323600, Glyma.04G110900, Glyma.01G226400, Glyma.13G185300, Glyma.15G223100
Prunus persica	Phytozome	Prupe.8G004700, Prupe.5G122600, Prupe.2G056900
Linum usitatissimum	Phytozome	Lus10034856, Lus10028885, Lus10008933, Lus10002929, Lus10003532, Lus10023065, Lus10032405,
Ricinus communis	Phytozome	30190.m010860, 29910.m000939, 28842.m000925
Populus trichocarpa	Phytozome	Potri.003G141500, Potri.001G089700, Potri.019G068900, Potri.008G010900, Potri.010G247900
Solanum tuberosum	Phytozome	PGSC0003DMT400031981, PGSC0003DMT400058866, PGSC0003DMT400070805
Solanum lycopersicum	Phytozome	Solyc08g082540, Solyc01g096780
Capsella rubella	Phytozome	Carubv10015693m, Carubv10000878m, Carubv10006527m, Carubv10008493m, Carubv10020025m
Eutrema salsugineum	Phytozome	Thhalv10006998m, Thhalv10027053m, Thhalv10018323m, Thhalv10018312m, Thhalv10013430m, Thhalv10020697m
Theobroma cacao	Phytozome	Thecc1EG036329t1, Thecc1EG044597t1, Thecc1EG047027t2
Citrus sinensis	Phytozome	orange1.1g044738m, orange1.1g011860m, orange1.1g006838m, orange1.1g007839m
Eucalyptus grandis	Phytozome	Eucgr.F02937, Eucgr.E00881, Eucgr.J00319, Eucgr.H05061
Cucumis sativus	Phytozome	Cucsa.237610, Cucsa.088520, Cucsa.304030, Cucsa.364370
Fragaria vesca	Phytozome	mrna32141.1-v1.0-hybrid, mrna31234.1-v1.0-hybrid, mrna14775.1-v1.0-hybrid, mrna00388.1-v1.0-hybrid
Malus domestica	Phytozome	MDP0000125933, MDP0000289631, MDP0000146133, MDP0000146874, MDP0000088633, MDP0000624481, MDP0000731962
Phaseolus vulgaris	Phytozome	Phvul.011G188500, Phvul.011G216000, Phvul.007G106800, Phvul.002G165300
Medicago truncatula	Phytozome	Medtr3g006320, Medtr4g030960, Medtr1g069420, Medtr8g043510
Manihot esculenta	Phytozome	Manes.02G204500, Manes.05G191000, Manes.18G112000, Manes.02G008500
Eucalyptus grandis	Phytozome	Eucgr.J00319, Eucgr.H05061, Eucgr.E00881, Eucgr.F02937
Aquilegia coerulea	Phytozome	Aqcoe6G005700, Aqcoe2G002100
Oryza sativa	Phytozome	LOC_Os01g41600, LOC_Os01g65520, LOC_Os01g16220, LOC_Os05g18770
Triticum aestivum	Phytozome	Traes_3AS_B838B39C4, Traes_3B_61D5C30F9, Traes_4AL_35669364B,Traes_3AL_8AD42A127, Traes_1AS_57379960B, Traes_3DS_37AFAA072, Traes_3AS_D3AB86262, Traes_3DL_8FF7301AA, Traes_3B_2DA142776, Traes_1DS_03FFE1C79, Traes_3B_AAA567A7C, Traes_1BS_7101D8D63
Brachypodium distachyon	Phytozome	Bradi2g42670, Bradi2g56660, Bradi2g36230, Bradi2g09990
Sorghum bicolor	Phytozome	Sobic.004G061900, Sobic.003G125332, Sobic.003G208900, Sobic.003G374700
Zea mays	Phytozome	GRMZM2G005483, AC194341.4_FGT003, GRMZM2G109818, GRMZM2G440614, GRMZM2G440614
Ananas comosus	Phytozome	Aco007200, Aco006263, Aco011266
Setaria italica	Phytozome	Seita.5G399900, Seita.1G066500, Seita.5G214200, Seita.5G048800
Panicum virgatum	Phytozome	Pavir.Ea03663, Pavir.J04102, Pavir.Eb01992, Pavir.Ea02114, Pavir.Ab00518, Pavir.J01524, Pavir.Eb01104, Pavir.J19276
Panicum hallii	Phytozome	Pahal.E00756, Pahal.E02507, Pahal.A00500, Pahal.E03403
Saccharomyces cerevisiae	ENSEMBL	YOR154W, YJL019W
Schizosaccharomyces pombe	ENSEMBL	SPBC12D12.01, SPBC3E7.09
Endocarpon pusillum	NCBI	XP_007806048.1, XP_007806161.1
Aspergillus nidulans	ENSEMBL	ANIA_06868, ANIA_02264
Zymoseptoria tritici	ENSEMBL	Mycgr3G95868, Mycgr3G29926
Agaricus bisporus	ENSEMBL	AGABI1DRAFT_133480, AGABI1DRAFT_133046, AGABI1DRAFT_128660, AGABI1DRAFT_121205
Plasmodium falciparum	ENSEMBL	PF3D7_1215100, PF3D7_1439300
Plasmodium vivax	ENSEMBL	PVX_123440, PVX_118525
Dictyostelium discoideum	ENSEMBL	DDB_G0272869, DDB_G0285925
Plasmodium knowlesi	ENSEMBL	PKH_143230, PKH_126700

## Sheet: Table S4
Numbers of gene duplication and loss event of the SUN genes in representative plant species
Representative plant specie	Cter-SUN		Mid-SUN
	No. of gene duplication	No. of gene loss	No. of gene duplication	No. of gene loss
Manihot esculenta	0	0	1	0
Ricinus communis	0	0	0	0
Populus trichocarpa	1	1	1	1
Linum usitatissimum	2	2	2	1
Theobroma cacao	0	0	0	0
Gossypium barbadense	3	0	2	0
Citrus clementina	0	0	0	0
Citrus sinensis	0	0	0	0
Prunus persica	0	1	0	2
Glycine max	1	1	4	2
Carica papaya	0	1	1	1
Vitis vinifera	0	8	0	7
Cucumis sativus	0	2	1	3
Eucalyptus grandis	0	4	0	4
Arabidopsis thaliana	0	0	0	1
Arabidopsis lyrata	1	0	0	1
Capsella rubella	0	0	0	1
Brassica rapa	0	0	1	0
Solanum lycopersicum	0	0	0	1
Solanum tuberosum	0	0	0	0
Brachypodium distachyon	0	1	0	0
Zea mays	0	0	1	0
Sorghum bicolor	0	0	0	0
Oryza sativa	0	1	0	0
Ananas comosus	0	1	0	1
Physcomitrella patens	1	2	1	1
Selaginella moellendorffii	2	1	7	0
Chlorella vulgaris	0	1	0	1
Ostreococcus lucimarinus	0	1	0	0
Total	11	28	22	28

## Sheet: Table S5
Taxonomy	Species name	Abbreviation		Transcript ID	Gene ID
Taxonomy	Species name	Abbreviation	Data source	Transcript ID	Gene ID
Bacteria	Lysinibacillus sphaericus	Ls	ENSEMBL	KEK09947	EP18_22630
	Lysinibacillus fusiformis	Lf	ENSEMBL	AJK88688	HR49_16895
	Lysinibacillus sp. A1	Ls.sp.A1	ENSEMBL	KHK55236	PI85_03390
	Lysinibacillus sphaericus OT4b.31	Ls.OT4b.31	ENSEMBL	EON72830	H131_08983
	Paenibacillus durus ATCC 35681	Pd.ATCC 35681	ENSEMBL	AKG37875	VK70_20195
	Lyngbya sp. PCC 8106	Ls.sp.PCC 8106	ENSEMBL	EAW38700	L8106_14835
	Paenibacillus alvei TS-15	Pa.TS-15	ENSEMBL	EPY05368	PAALTS15_20798
	Cytophaga hutchinsonii ATCC 33406	Ch.ATCC 33406	ENSEMBL	ABG60769	CHU_3536
	Erysipelotrichaceae bacterium MTC7	Eb-MTC7	ENSEMBL	OCN06357	A4S06_01175

## Sheet: TableS6
Gene name	Gene ID
AtSUN1	AT5G04990
AtSUN2	AT3G10730
AtSUN3	AT1G22882
AtSUN4	AT1G71360
AtSUN5	AT4G23950
GhSUN1_At	GH_A06G2000
GhSUN1_Dt	GH_D06G2036
GhSUN2_At	GH_A05G4178
GhSUN2_Dt	GH_D04G0199
GhSUN3_At	GH_A08G2630
GhSUN3_Dt	GH_D08G2626
GhSUN5_At	GH_A02G1105
GhSUN5_Dt	GH_D03G0957
GbSUN1_At	Gbar_A06G018860
GbSUN1_Dt	Gbar_D06G019580
GbSUN2_At	Gbar_A06G018860
GbSUN2_Dt	Gbar_D04G001880
GbSUN3_At	Gbar_A08G025080
GbSUN3_Dt	Gbar_D08G025720
GbSUN5_At	Gbar_A02G010480
GbSUN5_Dt	Gbar_D03G008690
Actin7	Gbar_A11G005750
ZmSUN1	Zm00008a021079
ZmSUN2	Zm00008a011478
ZmSUN3	Zm00008a032793
ZmSUN4	Zm00008a013162
ZmSUN5	Zm00008a032037
Sac_SLP1	YOR154W
Sac_Mps3	YJL019W
OsSUN1	LOC_Os05g18770
OsSUN2	LOC_Os01g16220
